# Supplementary material for: Exploration of the Interrelationship within Biomass Pyrolysis Liquid Composition Based on Multivariate Analysis
Source: Molecules. 2022 Sep 2;27(17):5656. doi: 10.3390/molecules27175656 (PMC9457913; doi:10.3390/molecules27175656)
Supplement: Supplementary file 1 [file molecules-27-05656-s001.zip]

Archive with 1 entries (1 files):
- molecules-1856436-supplementary.xlsx
