# Supplementary material for: Exploration of the Interrelationship within Biomass Pyrolysis Liquid Composition Based on Multivariate Analysis
Source: Molecules. 2022 Sep 2;27(17):5656. doi: 10.3390/molecules27175656 (PMC9457913; doi:10.3390/molecules27175656)
Supplement: Supplementary file 1 [file molecules-27-05656-s001.zip › molecules-1856436-supplementary.xlsx]

## Sheet: Table S1
feedstock	Walnut branch	Walnut shell	Walnut shell	Walnut shell	Walnut shell	bamboo	bamboo	bamboo	bamboo	bamboo	bamboo	bamboo	bamboo	bamboo	bamboo	bamboo	Chinese fir	Chinese fir	Chinese fir	Chinese fir	Chinese fir	Arundo donax L	Arundo donax L	Arundo donax L	Arundo donax L	Palm kernel shell	Palm kernel shell	Palm kernel shell	Oil palm	Oil palm	Oil palm	Oil palm nut shell	rice husk	Rice husk	Rice husk	Cotton stalk	Cotton stalk	Cotton stalk	Corn cob	Peanut shells	Jujube shell	Beech wood	Beech wood	Beech wood	Beech wood	pineapple	Litchi	longan	The oak tree
temperature	230-370	90–150	151–310	311–350	80-170	<100	100–150	150–200	200–250	250–300	300–350	350–400	400–480	50-550	600	80-150	20-50	150-250	250-350	350-450	250-550	300	400	500	600	350	400	500	350	400	450	600	80-170	450	500	251.43	280	250-55	80-170	80-170	80-170	527	627	462	527	350	60-100	280	80-170
Acetic acid	22.63	16.89	42.39	6.05	79.55	39.36	49.94	48.96	57.78	62.64	53.12	55.8	47.92	10.1887	62.1	69.34	2.75	9.17	1.67	1.66	7.6456	49.5	45.6	42.4	40	0.2	11.6	5	71.89	63.19	9.15	35.7	64.84	0	0	0	0	7.6456	70.82	74.15	0	5.307	5.521	14.26	18.37	0	0	0	69.72
Lactic acid	0	0	0	0	0	0	0	0	0	0	0	0	0	0	0	0	0	0	0	0	0	0	0	0	0	0	0	0	0	0	0	0	0	0	0	0	0	0	0	0	0	0	0	0	0	0	0	0	0
Formic acid	0	0	0	0	0	0	0	0	0	0	0	0	0	0	0	0	0	0	0	0	0	0	0	0	0	0.22	0	0	0	0	0	0	0	0	0	0	0	0	0	0	0	0.667	0.594	0	0	0	0	0	0
3-methylbutyric acid	0	0	0	0	0	0	0	0	0	0	0	0	0	0	0	0	0	0	0	0	0	0	0	0	0	0	0	0	0	0	0	0	0	0	0	0	0	0	0	0	0	0	0	0	0	0	0	0	0
Benzoic acid	0	0	0	0	0	0	0	0	0	0	0	0	0	0	0	0	0	0	0	0	0	0	0	0	0	0	0	2.9	0	0	0	0	0	0	0	0	0	0	0	0	0	0	0	0	0	0	0	0	0
Crotonic acid	0	0	0	0	0	0	0	0	0	0	0	0	0	0	0	0	0	0	0	0	0	0	0	0	0	0	0	0	0	0	0	0	0	0	0	0	0	0	0	0	0	0	0	0	0	0	0	0	0
Levulinic acid	0	0.28	0	0	0	0	0	0	0	0	0	0	0	0	0	0	0	0	0	0	0	0	0	0	0	0	0	0	0	0	0	0	0	0	0	0	0	0	0	0	0	0	0	0	0	0	0	0	0
Propionic acid	2.15	2.34	3.03	1.31	1.48	14.11	12.69	6.3	6.81	6.21	5.69	6.37	6.87	2.4254	1.67	0	0	3.18	0	0	1.5694	2.03	2.26	2.26	2.01	0	0	0	0	3.74	0	2.1	3.21	0	0	6.5	0.9	1.5694	3.39	2.27	0	0.22	0.234	0	0	0	0	0	1.5
2-methyl-propionic acid	0	0	0	0	0	0	0	0	0	0	0	0	0	0	0	0	0	0	0	0	0	0	0	0	0	0	0	0	0	0	0	0	0	0	0	0	0	0	0	0	0	0	0	0	0	0	0	0	0
Isobutyric acid	0	0	0	0	0	0	0	0	0	0	0	0	0	0	0	0	0	0	0	0	0	0	0	0	0	0.05	0	0	0	0	0	0	0	0	0	0	0	0	0	0	0	0	0	0	0	0	0	0	0
Butyric acid	0.91	0.76	0.4	0.66	0	1.46	1.47	1.66	1.64	1.51	1.99	2.03	2.21	0	0	0	0	0	0	0	0	0	0	0	0	0	0	0	0	0	0	0.9	1.19	0	0	0	0	0	0	0	0	0	0	0	0	0	0	0	0
4 - acetylbutyric acid	0	0	0	0	0	0	0	0	0	0	0	0	0	0	0	0	0	0	0	0	0	0	0	0	0	0	0	0	0	0	0	0	0	0	0	0	0	0	0	0	0	0	0	0	0	0	0	0	0
2-furanacetic acid	0	0	0	0	0	0	0	0	0	0	0	0	0	0	0	0	0	0	0	0	0	0	0	0	0	0	0	0	0	0	0	0	0	0	0	0	0	0	0	0	0	0	0	0	0	0	0	0	0.73
acrylic	0	0	0	0	0	0	0	0	0	0	0	0	0	0	0	0	0	0	0	0	0	0	0	0	0	0	0	0	0	0	0	0	0	0	0	0	0	0	0	0	0	0	0	0	0	0	0	0	0
3-methoxy-4-hydroxybenzoic acid	0	0	0	0	0	0	0	0	0	0	0	0	0	0	0	0	3.65	3.76	13.68	0	0	0	0	0	0	1.72	0	0	0	0	0	0	0	0	0	1.2465	0	0	0	0	0	0	0	0	0	0	0	0	0
4-hydroxy-3-methoxybenzoic acid	0	0	0	0	0	0	0	0	0	0	0	0	0	0	0	0	0	0	0	0	0	0	0	0	0	0	0	0	0	0	0	0	0	0	0	0	0	0	0	0	0	0	0	0	0	0	0	0	0
4-hydroxy-3-methoxy phenylacetic acid	0	0	0	0	0	0	0	0	0	0	0	0	0	0	0	0	0	0	0	0	0	0	0	0	0	0.82	0	0	0	0	0	0	0	0	0	0	0	0	0	0	0	0	0	0	0	0.84	0	0	0
3-hydroxy-2-methoxybenzoic acid	0	0	0	0	0	0	0	0	0	0	0	0	0	0	0	0	0	0	0	0	0	0	0	0	0	0	0	0	0	0	0	0	0	0	0	0	0	0	0	0	0	0	0	0	0	0	0	0	0
3, 5-dimethoxy -4-hydroxyphenylacetic acid	0	0	0	0	0	0	0	0	0	0	0	0	0	0	0	0	0	0	0	0	0	0	0	0	0	0	0	0	0	0	0	0	0	0	0	0	0	0	0	0	0	0	0	0	0	1.52	0	0	0
2-methylmalonic acid	0	0	0	0	0	0	0	0	0	0	0	0	0	0	0	0	0	0	0	0	0	0	0	0	0	0	0	0	0	0	0	0	0	0	0	0	0	0	0	0	0	0	0	0	0	0	0	0	0
Pentanoic acid	0	0	0	0	0	0	0	0	0	0	0	0	0	0	0	0	44.65	6.75	2.03	13.95	0	0	0	0	0	0	0	0	0	0	0	0.5	0	0	0	0	0	0	0	0	0	0	0	0	0	0.57	0	0	0
1-(+) ascorbic acid	0	0	0	0	0	0	0	0	0	0	0	0	0	0	0	0	0	0	0	0	0	0	0	0	0	0	0	0	0	0	0	0	0	0	0	0	0	0	0	0	0	0	0	0	0	0	0	0	0
Oleic acid	0	0	0	0	0	0	0	0	0	0	0	0	0	0	0	0	0	0	0	0	0	0	0	0	0	0	0	0	0	0	0	0	0	0	0	0	0	0	0	0	0	0	0	0	0	0	0	0	0
Dodecanoic acid	0	0	0	0	0	0	0	0	0	0	0	0	0	0	0	0	0	0	0	0	0	0	0	0	0	0	3.77	11.2	0	0	0	0	0	0	0	0	0	0	0	0	0	0	0	0	0	0	0	0	0
Myristic acid	0	0	0	0	0	0	0	0	0	0	0	0	0	0	0	0	0	0	0	0	0	0	0	0	0	0	0.88	3.6	0	0	0	0	0	0	0	0	0	0	0	0	0	0	0	0	0	0	0	7.16	0
Hexadecanoic acid	0	0	0	0	0	0	0	0	0	0	0	0	0	0	0	0	0	0	0	0	0	0	0	0	0	0	0	0	0	0	0	0	0	0	0	0	0	0	0	0	0	0	0	0	0	0	0	24.33	0
Oleic acid	0	0	0	0	0	0	0	0	0	0	0	0	0	0	0	0	0	0	0	0	0	0	0	0	0	0	0	2.6	0	0	0	0	0	0	0	0	0	0	0	0	0	0	0	0	0	0	0	0	0
Stearic acid	0	0	0	0	0	0	0	0	0	0	0	0	0	0	0	0	0	0	0	0	0	0	0	0	0	0	0	2.6	0	0	0	0	0	0	0	0	0	0	0	0	0	0	0	0	0	0	0	24.56	0
Benzoic acid	0	0	0	0	0	0	0	0	0	0	0	0	0	0	0	0	0	0	0	0	0	0	0	1.77	0	0	16.25	27.9	0	0	0	0	0	0	0	0	0	0	0	0	0	0	0	0	0	0	0	0	0
bitterness	0	0	0	0	0	0	0	0	0	0	0	0	0	0	0	0	0	0	0	0	0	0	0	0	0	0	0	0	0	0	0	0	0	0	0	0	0	0	0	0	0	0	0	0	0	0	0	0	0
Vanillic acid	0	0	0	0	0	0	0	0	0	0	0	0	0	0	0	0	0	0	0	0	0	0	0	0	0	0	0	0	0	0	0	0	0	0	0	0	0	0	0	0	0	0	0	0	0	0	0	0	0
Caproic acid	0	0	0	0	0	0	0	0	0	0	0	0	0	0	0	0	0	0	0	0	0	0	0	0	0	0	0	0	0	0	0	0	0	0	0	0	0	0	0	0	0	0	0	0	0	0	0	0	0
3-methylphenol	22.63	0	0	0	0.18	0.8	0.72	0.78	0.7	0.48	0.4	0.39	0.57	0	0	1.03	2.2	0	0	0	0	0	0	0	0	0	0	0	0	0	0	0	3.89	0	0	0	0	0	0	0.37	0	0	0	0	0	0	0	0	0.14
catechol	0	0	0	0	0	0	0	0	0	0	0	0	0	1.0539	0	13.17	4.68	0	0	1.1764	0	0	0	0	1.45	0	2.51	2.7	0	0	0	0	0	6.45	0	0	0	1.1764	0	0	0	0	0	0	0	7.9	5.17	0	0
hydroquinone	0	0	0	0	0	0	0	0	0	0	0	0	0	0	0	0	0	0	0	0	0	0	0	0	0	0	0	0	0	0	0	0	0	0	0	2.3132	2.3132	0	0	0	0	0.154	0.134	0	0	0	0	0	0
2, 6 dimethoxyphenol	0	8.38	13.8	13.6	0	1.85	1.72	2.05	2	1.61	1.99	1.43	2.26	5.786	2.85	0	0	1.16	0	3.9201	4.96	5.2	6.07	5.7	0.37	0	0	0	0	0	0	1	0.48	2.79	0	11.0594	16.779	3.9201	0.27	0	2.11	0	0	0.74	1.08	32.9	29.54	0	4.5
3-methyl guaiacol	0	0	0	0	0	0	0	0	0	0	0	0	0	0	0	0	0	0	0	0	0	0	0	0	0	0	0	0	0	0	0	0	0	0	0	0	0	0	0	0	0	0	0	0	0	0	0	0	0
4-methylphenol	0	0.64	0.88	1.15	0.44	1.14	0.93	1.21	0.88	0.67	0.7	0.71	0.94	0	1.58	0	0	0	0	0	0	0	0	0	1.8	0	0	0	0	0	0	0.6	0.41	3.16	0	0	0.9773	0	0.77	0.4	0.4	0	0	0	0	1.67	0	0	0
2-methylphenol	0	0	0	0	1.79	5.18	4.88	6.09	5.2	4.02	4.31	4.64	6.97	1	0	0	1.78	0	0	1.1466	0	0	0	0	1.18	0	0	0	0	0	0	0.6	3.68	1.97	0	0	0	1	0	2.3	0.38	0	0	0	0	0.57	1.54	0	0
3-ethylphenol	2.15	0	0	0	0	0	0	0	0	0	0	0	0	0	0	0	0	0	0	0	0	0	0	0	0.33	0	0	0	0	0	0	0	2.56	0	0	0	0	0	2.38	0	0	0.002	0.006	0	0	0	0	0	0
phenol	0	1.62	2.67	5.27	1.79	0	0	0	0	0	0	0	0	1.1466	4.23	2.66	1.07	0	0	1	1.04	1.46	1.91	1.76	47.6	0	2.84	2.3	21.77	34.4	88.4	35.8	3.68	7.43	0	1.2916	1.73	1	4.49	2.38	1.52	0.053	0.095	0	0	14.8	2.03	0	0
maltol	0	0	0	0	0	0	0	0	0	0	0	0	0	0	0	0	2.52	1.67	0	0	0	0	0	0	0.45	0	1.82	0.85	0	0	0	0	0	0	0	0	0	0	0	0	0	0	0	0	0	1.26	1.02	0	0
P -methoxyphenol	0.91	0	0	0	0	0	0	0	0	0	0	0	0	0	0	0	0	0	0	0	0	0	0	0	0	0	7.17	5.85	0	0	0	0	0	0	0	0	0	0	0	0	0	0	0	0	0	0	0	0	0
4-ethyl guaiacol	0	1.74	1.01	0.7	0	0.33	0.26	0.72	0.27	0.22	0.24	0.19	0.17	1	0	0	4.22	22.91	0	1.1249	0	0	0	0	0	0	0	0	0	0	0	0.2	0	2.88	0	1.5752	2.7627	1.1249	0.6	0	0.37	0.122	0.042	0	0	0	3.09	0	0
4- methoxycatechol	0	0	0	0	0	0	0	0	0	0	0	0	0	0	0	0	0	0	0	0	0	0	0	0	0	0	0	0	0	0	0	0	0	0	0	0	0	0	0	0	0	0	0	0	0	0	0	0	0
4-methyl catechol	0	0.94	0.65	5.03	0	0	0	0	0	0	0	0	0	0	0	4.4	0	11.03	0	0	0	0	0	0	0	0	0	0	0	0	0	0	0	0	0	0	0	0	0.24	0	0	0	0	0	0	0	0	0	0
4-vinyl guaiacol	0	0.25	0	0	0	0	0	0	0	0	0	0	0	0	0	0	4.1	8.13	0	0	1.07	1.11	0.99	0.88	0	0	0	0	0	0	0	0	0	0	0	0	0	0	0	0	0	0	0	0	0	0	0	0	0
2, 5-dimethyl-1, 4-diphenyl	0	0	0	0	0	0	0	0	0	0	0	0	0	0	0	0	0	0	0	0	0	0	0	0	0	0	0	0	0	0	0	0	0	0	0	0	0	0	0.14	0	0	0	0	0	0	0	0	0	0
4-methyl guaiacol	0	0	0	0	0.24	1.18	0.83	1.11	0.6	0.47	0.57	0.45	0.46	1.0296	0.63	1.27	7.35	1.78	5	1.5745	0	0	0	0	0.47	0	0	0	0	0	0	0.4	0	1.68	0	0	0.9584	1.5745	0	0.5	1.07	0.237	0.101	0.44	0.32	0	0	0	0.59
4- propylene -2, 6- dimethoxyphenol	0	0	0	0	0	0	0	0	0	0	0	0	0	0	0	0	0	0	0	0	0	0	0	0	0	0	0	0	0	0	0	0	0	0	0	0	0	0	0	0	0	0	0	0	0	0	0	0	0
2-methyl-1, 4-diphenyl	0	0	0	0	0	0	0	0	0	0	0	0	0	0	0	0	0	0	0	0	0	0	0	0	0.25	0	0	0	0	0	0	0	0	0	0	0	0	0	0.38	0	0	0	0	0	0	0	0	0	0
2-methoxy-5-methylphenol	0	3.13	1.77	1.82	0	0	0	0	0	0	0	0	0	0	0	0	0	0	0	0	0	0	0	0	0	0	0	0	0	0	0	0	0	0	0	0	0	0	0	0	0	0	0	0	0	0	0	0	0
5-tert-butyl riphenyl triphenyl	0	0	0	0	0	0	0	0	0	0	0	0	0	1.2779	0	0	0	0	0	1.5772	0	0	0	0	0	0	0	0	0	0	0	0	0	0	0	1.9212	2.837	1.5772	0	0	0	0	0	0	0	0	0	0	0
2-methylhydroquinone	0	0	0	0	0	0	0	0	0	0	0	0	0	0	0	0	0	0	0	0	0	0	0	0	0	0	0	0	0	0	0	0	0	0	0	0	0	0	0	0	0	0	0	0	0	0	0	0	0
3-methoxy1, 2-diphenyl	0	1.48	4.17	6.62	0	0	0	0	0	0	0	0	0	1.2321	0	0	0	0	0	1.0086	0	0	0	0	1.72	0	0	0	0	0	0	0	0	0	0	0	0	1.0086	0	0	0	0	0	0	0	4.66	6.12	0	0
2-methoxy-4-methylphenol	0	0	0	0	1.52	0	0	0	0	0	0	0	0	0	0	0	0	0	0	0	0	0	0	0	2.1	0	0	0	0	0	0	0	0.24	0	0	0	0	0	0	0	0	0	0	0	0	1.53	0	0	0
3-(trimethylsiloxyl) phenol	0	0	0	0	0	0	0	0	0	0	0	0	0	0	0	0	0	0	0	0	0	0	0	0	0	0	0	0	0	0	0	0	0	0	0	0	0	0	0	0	0	0	0	0	0	0	0	0	0
3-methyl-1, 2-diphenyl	0	0	0	0	0	0	0	0	0	0	0	0	0	0	0	0	0	0	0	0	0	0	0	0	0	0	0	0	0	0	0	0	0	0	0	1.0252	3.0438	0	0	0	0	0	0	0	0	0	0	0	0
4-ethyl phenol	0	0	0	0	0	0	0	0	0	0	0	0	0	0	0	0	0	0	0	0	0	0	0	0	0	0	0	0	0	0	0	0.3	0	0	0	0	0	0	0	0	0	0	0	0	0	0	0	0	0
4-propyl-2, 6-dimethoxyphenol	0	0	0	0	0	0	0	0	0	0	0	0	0	1.6688	0	0	0	0	0	1.9942	0	0	0	0	0	0	0	0	0	0	0	0	0	0	0	0	0	1.9942	0	0	0	0	0	0.62	0.86	0	0	0	0
2-methoxyphenol	0	4.48	6.69	4.87	3.72	2.11	2.35	2.64	2.25	1.9	2.16	1.86	1.5	2.5099	2.04	3.99	6.99	8.21	8.03	3.1398	3.15	3.09	3.04	2.91	5.6	0	0	0	0	0	0	1.6	2.96	6.29	0	6.3421	10.0565	3.1398	2.42	2.77	2.13	0.201	0.102	0	0	1.42	12.36	0	1.58
4-methyl eugenol	0	0	0	0	0	0	0	0	0	0	0	0	0	0	0	0	0	0	0	0	0	0	0	0	0	0	0	0	0	0	0	0	0	0	0	6.3421	10.0565	0	0	0	0	0	0	0	0	0	0	0	0
4-propyl eugenol	0	0	0	0	0	0	0	0	0	0	0	0	0	0	0	0	0	0	0	0	0	0	0	0	0	0	0	0	0	0	0	0	0	0	0	0	0	0	0	0	0	0	0	0	0	0	0	0	0
3, 4-dimethyl phenol	0	0	0	0	0	0	0	0	0	0	0	0	0	0	0	0	0	0	0	0	0	0	0	0	0	0	0	0	0	0	0	0	0	0	0	0	0	0	0	0	0	0.004	0.006	0	0	0	0	0	0
2-methyl-4-propyl phenol	0	0	0	0	0	0	0	0	0	0	0	0	0	0	0	0	0	0	0	0	0	0	0	0	0	0	0	0	0	0	0	0	0	0	0	0	0	0	0	0	0	0.012	0.005	0	0	0	0	0	0
eugenol	0	0	0	0	0	0	0	0	0	0	0	0	0	0	0	0	0	0	0	0	0	0	0	0	0	0	0	0	0	0	0	0	0	0	0	0	0	0	0	0	0	0.086	0.044	0	0	0	0	0	0
2-methyl-2, 6-dimethoxyphenol	0	0	0	0	0	0	0	0	0	0	0	0	0	0	0	0	0	0	0	0	0	0	0	0	0		0	0	0	0	0	0	0	0	0	0	0	0	0	0	0	0	0	0.42	0.34	0	0	0	0
acetone	0	0	0	0	0	0	0	0	0	0	0	0	0	0	0	0	1.54	2.75	0.94	0.81	0	0	0	0	0	0	0	0	0	0	0	0	0	0.98	0	0	0	0	0	0	0	0	0	0.71	1.18	0	0	0	0
2 - acetone	0	0	0	0	0	0	0	0	0	0	0	0	0	0	0	0	0	0	0	0	0	0	0	0	0	0	0	0	0	0	0	0	0	0	0	0	0	0	0	0	0	0	0	0	0	0	0	0	0
butene-3-2-ketone	0	0	0	0	0	0	0	0	0	0	0	0	0	0	0	0	0	0	0	0	0	0	0	0	0	0	0	0	0	0	0	0	0	0.04	0	0	0	0	0	0	0	0	0	0	0	0	0	0	0
trans-3-pentene-2-ketone	0	0	0	0	0	0	0	0	0	0	0	0	0	0	0	0	0	0	0	0	0	0	0	0	0	0	0	0	0	0	0	0	0	0.04	0	0	0	0	0	0	0	0	0	0	0	0	0	0	0
cyclopentanone	0.3	0	0.18	0.23	0	0	0	0	0	0	0	0	0	0	0	0	0	0	0	0	0	0	0	0	0	0	0	0	0	0	0	0	0	0.23	0	0	0	0	0	0	0	0	0	0	0	0	0	0	0
3-hydroxy-2-butanone	0	0	0	0	0	0	0	0	0	0	0	0	0	0	0	0	0	0	0	0	0	0	0	0	0	0	7.83	3.1	0	0	0	0	0	0	0	0	0	0	0	0	0	0	0	0	0	0	0	0	0
1-hydroxy-2-acetone	0.27	0	0	0	3.58	0	0	0	0	0	0	0	0	0	5.3	0	0	0	0	0	0	3.36	5.48	5.47	5.57	0	0	0	1.38	2.42	2.45	0.9	6.63	10.11	0	0	0	0	4.23	5.66	9.67	1.531	1.547	12.63	13.88	0.19	0	0	5.38
2-cyclopentenone	0	0.95	0.47	0.43	0.3	1.31	2.42	2.24	2.52	3.12	3.64	3.02	1.96	1.8177	0	0	0	0	0	0	2.3165	0	0	0	0	0	0	0	0	0	0	0	1.16	1	0	0	0	2.3165	0.69	0.48	0.37	0	0	0	0	0.27	0	0	0.4
2-methyl-2-cyclopentenone	0	0.45	0.33	0.42	0	0	0	0	0	0	0	0	0	1.8808	0	0	0	0	0	0	1.2343	0	0	0	0	0.68	0	0	0	0	0	0	0	0	0	0	0	1.2343	0	0	0	0.069	0.068	0	0	0	0	0	0
1-hydroxy-2-butanone	0.31	0.26	0	0	0	0	0	0	0	0	0	0	0	0	0	0	0	1.38	0	0	0	1.24	1.88	1.74	1.86	0	0	0	0	0	0	0	0	2.28	0	0	0	0	0	0	1.9	0.222	0.187	5.72	5.98	0	0	0	0
1-hydroxy-2-pentanone	0	0	0	0	0	0	0	0	0	0	0	0	0	0	0	0	0	0	0	0	0	0	0	0	0	0	0	0	0	0	0	0	0	0.18	0	0	0	0	0	0	0	0	0	0	0	0	0	0	0
Acetylacetone peroxide	0	0	0	0	0	0	0	0	0	0	0	0	0	0	0	0	0	0	0	0	0	0	0	0	0	0	0	0	0	0	0	0	0	1.33	0	0	0	0	0	0	0	0	0	0	0	0	0	0	0
3-methyl-2-cyclopentenone	0	0.51	0.29	0.6	0.14	0	0	0	0	0	0	0	0	0	0	0	0	0	0	0	0	0	0	0	0	0.25	0	0	0	0	0	0.4	0.25	0.39	0	0	0	0	0.2	0.22	0.45	0.114	0.097	0	0	0.36	0	0	0.26
2, 3-dimethyl-2-cyclopentenone	0	0	0	0	0	0	0	0	0	0	0	0	0	1.9792	0	0	0	0	0	0	4.6179	0	0	0	0	0.38	0	0	0	0	0	0.3	0	0.12	0	0	0	4.6179	0	0	0	0	0	0	0	0	0	0	0
3-methyl-2 (5H) -furanone	0	0	0	0	0	0	0	0	0	0	0	0	0	0	0	0	0	0	0	0	0	0	0	0	0	0	4.04	0	0	0	0	0	0	0.2	0	0	0	0	0	0	0	0	0	0	0	0	0	0	0
2(5H) -furanone	0	0	0	0	0	0	0	0	0	0	0	0	0	0	0	0	0	0	0	0	0	0	0	0	0	0	0	0	0	0	0	0	0	0.69	0	0	0	0	0	0	0	0.262	0.234	0	0	0	0	0	0
cyclohexanone	0	0	0	0	0	0	0	0	0	0	0	0	0	0	0	0	0	0	0	0	0	0	0	0	0	0	0	0	0	0	0	0	0	1.3	0	0	0	0	0	0	0	0	0	0	0	0	0	0	0
4-methyl-5h-furan-2-ketone	0	0	0	0	0	0	0	0	0	0	0	0	0	0	0	0	0	0	0	0	0	0	0	0	0	0	0	0	0	0	0	0	0	0	0	0	0	0	0	0	0	0	0	0	0	0.64	0	0	0
3-ethyl-2-hydroxy-2-cyclopentenone	1.69	0.27	0.32	0	0	0	0	0	0	0	0	0	0	0	0	0	0	0	0	0	0	0	0	0	0	0	0	0	0	0	0	0	0	0	0	0	0	0	0	0	0	0.053	0.046	0	0	0	0.74	0	0
1-methyl-2, 5-pyrrolidone	0	0	0	0	0	0	0	0	0	0	0	0	0	0	0	0	0	0	0	0	0	0	0	0	0	0	0	0	0	0	0	0	0	0	0	0	0	0	0	0	0	0	0	0	0	0	0	0	0
2-pyrrolidone	0	0	0	0	0	0	0	0	0	0	0	0	0	0	0	0	0	0	0	0	0	0	0	0	0	0	0	0	0	0	0	0	0	0	0	0	0	0	0	0	0	0	0	0	0	0	0	0	0
4-hydroxy-2-methyl acetophenone	0	0	0	0	0	0	0	0	0	0	0	0	0	0	0	0	0	0	0	0	0	0	0	0	0	0	0	0	0	0	0	0	0	0	0	0	0	0	0	0	0	0	0	0	0	0	0	0	0
4-hydroxy-3-methoxy acetophenone	0	0	0	0	0	0	0	0	0	0	0	0	0	0	0	0	0	0	0	0	0	0	0	0	0	0.22	0	0	0	0	0	0	0	0	0	3.074	3.0661	0	0	0	0	0	0	0	0	2.2	0	0	0
4-hydroxy-3-methoxyphenylacetone	0	0	0	0	0.37	5.16	2.82	3.39	1.47	1.04	1.71	2.56	5.37	0	0	0	0	0	0	0	0	0	0	0	0	0	0	0	0	0	0	0	0.29	0.45	0	5.6274	5.88	0	0	0.3	0.38	0	0	0	0	0	0	0	0.25
2, 3 - butyl ketone	0	0	0	0	0	0	0	0	0	0	0	0	0	0	0	0	0	0	0	0	0	0	0	0	0	0	0	0	0	0	0	0	0	0.64	0	0	0	0	0	0	0	0	0	0	0	0	0	0	0
3-methyl-3-butene-2-ketone	0	0	0	0	0	0	0	0	0	0	0	0	0	0	0	0	0	0	0	0	0	0	0	0	0	0	0	0	0	0	0	0	0	0.02	0	0	0	0	0	0	0	0	0	0	0	0	0	0	0
2, 3 - glutaric ketone	0	0	0.24	0	0	0	0	0	0	0	0	0	0	0	0	0	0	0	0	0	0	0	0	0	0	0	0	0	0	0	0	0	0	0.11	0	0	0	0	0	0	0	0	0	0	0	0	0	0	0
3-hydroxy-2-butanone	0	0	0	0	0	0	0	0	0	0	0	0	0	0	0	0	0	0	0	0	0	0	0	0	0	0	0	0	0	0	0	0	0	0.38	0	0	0	0	0	0	0	0	0	0	0	0	0	0	0
2, 4-dimethyl-3-pentanone	0	0	0	0	0	0	0	0	0	0	0	0	0	0	0	0	0	0	0	0	0	0	0	0	0	0	0	0	0	0	0	0	0	0.03	0	0	0	0	0	0	0	0	0	0	0	0	0	0	0
2-methyl-2-cyclopentenone	0	0	0	0	0.31	0	0	0	0	0	0	0	0	0	0	0	0	0	0	0	0	0	0	0	0	0.2	0	0	0	0	0	0	0.98	0.3	0	2.9416	2.8538	0	1.57	2.75	0	0	0	0	0	0	0	0	1.78
2 - butanone	0	0	0	0	0	0	0	0	0	0	0	0	0	0	0	0	0	0	0	0	0	0	0	0	0	0	0	0	0	0	0	0	0	0.19	0	0	0	0	0	0	0	0	0	0.27	0.68	0	0	0	0
3, 5-dimethyl-2, 5-dihydrofuranone	0	0	0	0	0	0	0	0	0	0	0	0	0	0	0	0	0	0	0	0	0	0	0	0	0	0	0	0	0	0	0	0	0	0.19	0	0	0	0	0	0	0	0	0	0	0	0	0	0	0
5-hydroxy-2-pentanone	0	0	0	0	0	0	0	0	0	0	0	0	0	0	0	0	0	0	0	0	0	0	0	0	0	0	0	0	0	0	0	0	0	0.07	0	0	0	0	0	0	0	0	0	0	0	0	0	0	0
4, 5-dimethyl-4-hexene 3-ketone	0	0	0	0	0	0	0	0	0	0	0	0	0	0	0	0	0	0	0	0	0	0	0	0	0	0	0	0	0	0	0	0	0	0.04	0	0	0	0	0	0	0	0	0	0	0	0	0	0	0
3-methyl-2-hydroxy-2-cyclopentenone	0.42	0	0	0	0	0	0	0	0	0	0	0	0	0	0	0	0	0	0	0	0	0	0	0	0	0	0	0	0	0	0	0	0	1.91	0	0	0	0	0	0	0	0	0	0	0	0	0	0	0
4-methyl-5h-furan-2-ketone	0	0	0	0	0	0	0	0	0	0	0	0	0	0	0	0	0	0	0	0	0	0	0	0	0	0	0	0	0	0	0	0	0	0.15	0	0	0	0	0	0	0	0	0	0	0	0	0	0	0
3-ethyl-2-hydroxy-2-cyclopentenone	0	0.91	0.33	0.64	0	0	0	0	0	0	0	0	0	0	0	0	0	0	0	0	0	0	0	0	0	0.57	0	0	0	0	0	0.1	0	0.38	0	3.467	2.2438	0	0	0	0	0	0	0	0	0	0	0	0
2-pyrrolidone	0	0	0	0	0	0	0	0	0	0	0	0	0	0	0	0	0	0	0	0	0	0	0	0	0	0	0	0	0	0	0	0	0	0.05	0	0	0	0	0	0	0	0	0	0	0	0	0	0	0
Butene ketone	0	0	0	0	0	0	0	0	0	0	0	0	0	0	0	0	0	0	0	0	0	0	0	0	0	0	0	0	0	0	0	0	0	0	0	0	0	0	0	0	0	0	0	0	0	0	0	0	0
2-methyl-3-hydroxy-4-pyranone	0	0	0	0	0	0	0	0	0	0	0	0	0	0	0	0	0	0	0	0	0	0	0	0	0	0	0	0	0	0	0	0	0	0	0	0	0	0	0	0	0	0	0	0	0	0	0	0	0
3, 5-dimethyl-2, 5-dihydroxy-2-furanone	0	0	0	0	0	0	0	0	0	0	0	0	0	0	0	0	0	0	0	0	0	0	0	0	0	0	0	0	0	0	0	0	0	0	0	0	0	0	0	0	0	0	0	0	0	0	0	0	0
3-methyl-1, 2-cyclopentan2-ketone	5.85	0	0	0	1.56	0	0	0	0	0	0	0	0	0	0	0	1.67	3.58	3	1.18	0	0	0	0	0	1.19	0	0	0	0	0	0	3.01	0	0	0	0	0	0	2.75	1.96	0	0	0	0	1.44	0	0	2.76
1- acetoxyl -2- acetone	0	0	0	0	0	0	0	0	0	0	0	0	0	0	0	0	0	0	0	0	0	0	0	0	0	0.27	0	0	0	0	0	0	0	0	0	0	0	0	0	0	0	0	0	0	0	0	0	0	0
(3H- imidazoedone	0	0	0	0	0	0	0	0	0	0	0	0	0	0	0	0	0	0	0	0	0	0	0	0	0	0	0	0	0	0	0	0	0	0	0	0	0	0	0	0	0	0	0	0	0	0	0	0	0
5-(acetoxyl) -dihydro-5-methyl-2 -(3H) -furanone	0	0	0	0	0	0	0	0	0	0	0	0	0	0	0	0	0	0	0	0	0	0	0	0	0	0	0	0	0	0	0	0	0	0	0	0	0	0	0	0	0	0	0	0	0	0	0	0	0
4, 4-dimethyl-2-cyclopentenone	0	0	0	0	0	0	0	0	0	0	0	0	0	0	0	0	0	0	0	0	0	0	0	0	0	0	0	0	0	0	0	0	0	0	0	0	0	0	0	0	0	0	0	0	0	0	0	0	0
1-acetox-2-butanone	0	0	0	0	6.46	0	0	0	0	0	0	0	0	0	0	0	0	0	0	0	0	0	0	0	0	0	0	0	0	0	0	0	13.66	0	0	0	0	0	8.34	10.16	0	0.079	0.053	0	0	0	0	0	11.14
1, 2- cyclopentadione	0	1.38	0.27	0	0	0	0	0	0	0	0	0	0	0	0	0	0	2.25	2.75	2.43	0	0	0	0	0	0	0	0	0	0	0	0	0	0	0	0	0	0	0	0	0	0	0	0	0	0	0	0	0
2, 5-dihydro-3, 5-dimethyl-2-furanone	0	0.33	0.18	0.22	0	0	0	0	0	0	0	0	0	0	0	0	0	0	0	0	0	0	0	0	0	0	0	0	0	0	0	0	0	0	0	0	0	0	0	0	0	2.33	2.232	0	0	0.2	0	0	0
4-methyl-4-heptene-3-ketone	0	0	0	0	0	0	0	0	0	0	0	0	0	0	0	0	0	0	0	0	0	0	0	0	0	0	0	0	0	0	0	0	0	0	0	0	0	0	0	0	0	0	0	0	0	0	0	0	0
1-(2, 4, 6-trihydroxyphenyl) -2-pentanone	0	0	0	0	0	0	0	0	0	0	0	0	0	0	0	0	0	0	0	0	0	0	0	0	0	0	0	0	0	0	0	0	0	0	0	0	0	0	0	0	0	0	0	0	0	0	0	0	0
3, 4-dihydro-6-hydroxy-2h-1-benzoopyran-2-ketone	0	0	0	0	0	0	0	0	0	0	0	0	0	0	0	0	0	0	0	0	0	0	0	0	0	0	0	0	0	0	0	0	0	0	0	0	0	0	0	0	0	0	0	0	0	0	0	0	0
2, 3-dimethyl-2-cyclopentenone	0	0	0	0	0	0	0	0	0	0	0	0	0	0	0	0	0	0	0	0	0	0	0	0	0	0	0	0	0	0	0	0	0	0	0	0	0	0	0	0	0	0	0	0	0	0	0	0	0
acetophenone	0	0	0	0	0	0	0	0	0	0	0	0	0	0	0	0	0	0	0	0	0	0	0	0	0	0	0	0	0	0	0	0	0	0	0	0	0	0	0	0	0	0	0	0	0	0	0	0	0
4-phenylbenzyl ketone	0	0	0	0	0	0	0	0	0	0	0	0	0	0	0	0	0	0	0	0	0	0	0	0	0	0	0	0	0	0	0	0	0	0	0	0	0	0	0	0	0	0	0	0	0	0	0	0	0
2-methyl-3-pentanone	0	0	0	0	0	0	0	0	0	0	0	0	0	0	0	0	0	0	0	0	0	0	0	0	0	0	0	0	0	0	0	0	0	0	0	0	0	0	0	0	0	0	0	0	0	0	0	0	0
2-hydroxy-2-cyclopentenone	0	0	0	0	0	0	0	0	0	0	0	0	0	0	5.3	0	0	0	0	0	0	0	0	0	0	0	0	0	0	0	0	0.6	0	0	0	0	0	0	0	0	0	0	0	0	0	0	0	0	0
3-methyl-2-hydroxy-2-cyclopentene	0	3.23	0.9	2.23	0	2.58	2.15	2.27	1.99	1.7	2.18	2.29	2.79	0	0	0	0	0	0	0	0	1.07	1.41	1.94	1.94	0	0	0	0	0	0	0.6	0	0	0	5.6274	5.88	0	0	0	0	0	0	0	0	0	0	0	0
3-methoxy acetophenone	0	0	0	0	0	0	0	0	0	0	0	0	0	0	0	0	0	0	7.55	0	0	0	0	0	0	0	0	0	0	0	0	0	0	0	0	0	0	0	0	0	0	0	0	0	0	0	0	0	0
acetaldehyde	0	0	0	0	0	0	0	0	0	0	0	0	0	0	0	0	0	0	0	0	0	0	0	0	0	0	0	0	0	0	0	0	0	0.2	0	0	0	0	0	0	0	0	0	0.95	1.42	0	0	0	0
furfural	2.17	12.06	1.2	0.61	3.09	0.58	0.8	0.96	1.09	1.49	2.27	0.87	0.44	0	4.55	2.69	0	4.65	0.99	1.78	0	3.65	2.77	2.29	2.16	0	1.68	0	0	0	0	2.8	3.45	1.18	0	9.4001	2.1453	0	6.45	2.01	0.42	0.363	0.327	1.73	1.95	0	0	0	3.93
propanal	0	0	0	0	0	0	0	0	0	0	0	0	0	0	0	0	0	0	0	0	0	0	0	0	0	0	0	0	0	0	0	0	0	0.03	0	0	0	0	0	0	0	0	0	0	0	0	0	0	0
Hydroxy aldehyde	0	0	0	0	0	0	0	0	0	0	0	0	0	0	0	0	0	0	0	0	0	0	0	0	0	0	0	0	0	0	0	0	0	1.36	0	0	0	0	0	0	0	1.831	2.291	0	0	0	0	0	0
Ciprofloxacin, formaldehyde	0	0	0	0	0	0	0	0	0	0	0	0	0	0	0	0	0	0	0	0	0	0	0	0	0	0	0	0	0	0	0	0	0	0.02	0	0	0	0	0	0	0	0	0	0	0	0	0	0	0
3-furaldehyde	0	0	0	0	0	0	0	0	0	0	0	0	0	0	0	0	0	0	0	0	0	0	0	0	0	0	0	0	0	0	0	0	0	0	0	0	0	0	0	0	0	0	0	0	0	0	0	0	0
5-hmf	0	0	0	0	0	0	0	0	0	0	0	0	0	0	0	0	0	7.1	2.19	0	0	1.48	1.56	1.83	1.52	0	0	0	0	0	0	0	0	0.27	0	2.4449	0.9251	0	0	0	0	0	0	0	0	0	0	0	0
Amyl aldehyde	0	0	0	0	0	0	0	0	0	0	0	0	0	0	0	0	0	0	0	0	0	0	0	0	0	0	0	0	0	0	0	0	0	0	0	0	0	0	0	0	0	0	0	0	0	0	0	0	0
benzaldehyde	0	0	0	0	0	0	0	0	0	0	0	0	0	0	0	0	0	0	0	0	0	0	0	0	0	0	0	0	0	0	0	0	0	0	0	0	0	0	0	0	0	0	0	0	0	0	0	0	0
vanillin	0	0	0	0	0	0	0	0	0	0	0	0	0	0	0	0	0	3.79	0	0	0	0	0	0	0	0	0	0	0	0	0	0	0	0	0	4.8472	3.5941	0	0	0	0	0.101	0.103	0	0	0	0	0	0
5-methylfurfural	0	0.26	0.41	0	0	0.33	0.61	0.84	0.52	0.38	0.43	0.3	0.35	0	0	0	0	1.61	1.99	0	0	0	0	0	0	0	1.34	0	0	0	0	0	0	0.18	0	0	0	0	0	0	0	0.068	0.066	0	0	0	0	0	0.34
4-hydroxy-3-methoxybenzaldehyde	0	0	0	0	0	0	0	0	0	0	0	0	0	0	0	0	0	0	0	0	0	0	0	0	0	0	0	0	0	0	0	0	0	0.17	0	0	0	0	0	0	0	0	0	0	0	0.67	0	0	0
4-acetoxyl-3, 5-dimethoxy benzaldehyde	0	0	0	0	0	0	0	0	0	0	0	0	0	0	0	0	0	0	0	0	0	0	0	0	0	0	3.02	0	0	0	0	0	0	0	0	3.7158	2.17849	0	0	0	0	0	0	0	0	0	0	0	0
methanol	0	0	0	0	0	0	0	0	0	0	0	0	0	0	0	4.43	0	0	0	0	0	0	0	0	0	0	0	0	0	0	0	10.7	0	6.68	0	0	0	0	0	0	0	0	0	6.44	8.65	0	0	0	0
ethanol	0	0	0	0	0	0	0	0	0	0	0	0	0	0	0	0	0	0	0	0	0	0	0	0	0	0	0	0	0	0	0	0	0	0	0	0	0	0	0	0	0	0	0	0	0	0	0	0	0
Propylene glycol	0	0	0	0	0	0	0	0	0	0	0	0	0	0	0	0	0	0	0	0	0	0	0	0	0	0	0	0	0	0	0	0	0	0.07	0	0	0	0	0	0	0	0	0	0	0	0	0	0	0
Furfuryl alcohol	0	3.15	0.78	1.16	0	0	0	0	0	0	0	0	0	0	0.89	0	0	0	1.28	0	0	2.39	2.7	2.29	2.77	0	10.3	5	0	0	0	0	1.71	0.51	6.98	0	0	0	2.61	2.77	0	0.064	0.049	1.69	2.06	0.44	0	0	0
3 - amyl alcohol	0	0	0	0	0	0	0	0	0	0	0	0	0	0	0	0	0	0	0	0	0	0	0	0	0	0	0	0	0	0	0	0	0	0.06	0	0	0	0	0	0	0	0	0	0	0	0	0	0	0
Ethylene glycol	0	0	0	0	0	0	0	0	0	0	0	0	0	0	0	0	0	0	0	0	0	0	0	0	0	0	0	0	0	0	0	0	0	0.79	0	0	0	0	0	0	0	0	0	0	0	0	0	0	0
Ring of butanol	0	0	0	0	0	0	0	0	0	0	0	0	0	0	0	0	0	0	0	0	0	0	0	0	0	0	0	0	0	0	0	0	0	0.21	0	0	0	0	0	0	0	0	0	0	0	0	0	0	0
isosorbide	0	0	0	0	0	0	0	0	0	0	0	0	0	0	0	0	0	0	0	0	0	0	0	0	0	0	0	0	0	0	0	0	0	0	0	0	0	0	0	0	0	0	0	0	0	0	0	0	0
Cyclopropyl methanol	0	0	0	0	0	0	0	0	0	0	0	0	0	0	0	0	0	0	0	0	0	0	0	0	0	0	0	0	0	0	0	0	0	0	0	0	0	0	0	0	0	0	0	0	0	0	0	0	0
Benzyl alcohol	0	0	0	0	0	0	0	0	0	0	0	0	0	0	0	0	0	0	0	0	0	0	0	0	0	0	0	0	0	0	0	0	0	0	0	0	0	0	0	0	0	0	0	0	0	0	0	0	0
Four hydrogen furfuryl alcohol	0	0	0	0	0	0	0	0	0	0	0	0	0	0	0	0	0	0	0	0	0	0	0	0	4.04	0	0	0	0	0	0	0	0	0.51	1.83	0	0	0	0	0	0	0	0	0	0	0	0	0	0
3, 5-dimethyl cyclohexanol	0	0	0	0	0	0	0	0	0	0	0	0	0	0	0	0	0	0	0	0	0	0	0	0	0	0	0	0	0	0	0	0	0	0	0	0	0	0	0	0	0	0	0	0	0	0	0	0	0
glycerol	0	0	0	0	0	0	0	0	0	0	0	0	0	0	0	0	0	0	0	0	0	0	0	0	0	0	0	0	0	0	0	0	0	0.26	0	0	0	0	0	0	0	0	0	0	0	0	0	0	0
1, 3 - butanediol	0	0	0	0	0	0	0	0	0	0	0	0	0	0	0	0	0	0	0	0	0	0	0	0	0	0	0	0	0	0	0	0	0	0	0	0	0	0	0	0	0	0	0	0	0	0	0	0	0
1, 2 - butanediol	0	0	0	0	0	0	0	0	0	0	0	0	0	0	0	0	0	0	0	0	0	0	0	0	0	0	0	0	0	0	0	0	0	0	0	0	0	0	0	0	0	0	0	0	0	0	0	0	0
1, 2 - propylene glycol	5.04	0	0	0	0	0	0	0	0	0	0	0	0	0	0	0	0	0	0	0	0	0	0	0	0	0	0	0	0	0	0	0	0	0	0	0	0	0	0	0	0	0	0	0	0	0	0	0	0
2-methoxyphenyl ethanol	0	0	0	0	0	0	0	0	0	0	2.4	0	0	0	0	0	0	0	0	0	0	0	0	0	0	0	0	0	0	0	0	0	0	0	0	0	0	0	0	0	0	0	0	0	0	0	0	0	0
1, 2, 3-butanediol	0	0	0	0	0	0	0	0	0	0	0	0	0	0	0	0	0	0	0	0	0	0	0	0	0	0	0	0	0	0	0	0	0	0	0	0	0	0	0	0	0	0	0	0	0	0	0	0	0
1, 2,3 - cyclopentantriol	0	0	0	0	0	0	0	0	0	0	0	0	0	0	0	0	0	0	0	0	0	0	0	0	0	0	0	0	0	0	0	0	0	0	0	0	0	0	0	0	0	0	0	0	0	0	0	0	0
3-hydroxy-5-methoxy - benzyl alcohol	0	0	0	0	0	0	0	0	0	0	0	0	0	0	0	0	0	0	0	0	0	0	0	0	0	0.2	0	0	0	0	0	0	0	0	0	0	0	0	0	0	0	0	0	0	0	0	0	0	0
5-tert-butyl-2-hydroxy-cyclohexane methanol	0	0	0	0	0	0	0	0	2.2	0	0	0	0	0	0	0	0	0	0	0	0	0	0	0	0	0.23	0	0	0	0	0	0	0	0	0	0	0	0	0	0	0	0	0	0	0	0	0	0	0
3-methoxy 1, 2-cyclopentadiol	2.72	0	0	0	0	0	0	0	0	0	0	0	0	0	0	0	0	0	0	0	0	0	0	0	0	0	0	0	0	0	0	0	0	0	0	0	0	0	0	0	0	0	0	0	0	0	0	0	0
4-hydroxy-3-methoxy phenyl ethanol	0	0	0	0	0	0	0	0	0	0	0	0	0	0	0	0	0	0	0	0	0	0	0	0	0	0	0	0	0	0	0	0	0	0	0	0	0	0	0	0	0	0	0	0	0	0	0	0	0
[truncated: 36 more columns]

## Sheet: Table S2
temperature	feedstocks	Alcohols	Aldehydes	Lipids	Acids	Phenolics	Ketones	Other
80-150	bamboo	4.43	4.1	30.97	69.34	0	0	0
150–200	bamboo	0	1.8	0.86	56.92	16.75	7.9	0
300–350	bamboo	0	2.7	0.94	60.8	12.58	7.53	0
400–480	bamboo	0	0.79	1.2	57	14.71	10.12	0
<100	bamboo	0	0.91	0.88	54.93	14.34	9.05	0
100–150	bamboo	0	1.41	0.88	64.1	13.31	7.39	0
200–250	bamboo	0	1.61	0.89	66.23	13.84	5.98	0
250°–300	bamboo	0	1.87	0.68	70.36	11.1	5.86	0
350–400	bamboo	0	1.17	0.98	64.2	11.98	7.87	0
250-55	bamboo	0	0	0	6.4126	12.9486	14.1414	0
200	cotton stalk	0	58.6	0	5.59	14.11	10.75	0
230	cotton stalk	0	26.67	0	37.01	51.91	9.99	0
260	cotton stalk	0	18.46	0	8.22	42.25	20.13	0
290	cotton stalk	0	9.11	0	10.52	54.34	18.97	0
251.43	Cotton stalk	0	20.408	0	10.8907	25.5279	19.9237	0
280	Cotton stalk	0	8.84299	0	6.0448	41.4579	8.08	0
250-55	Cotton stalk	0	0	0	12.6141	19.824	8.6569	0
230-370	Walnut branch	1.08	3.99	0.97	30.78	32.68	14.97	6.64
90–150	Walnut shell	0.55	16.3	1.71	20.27	29	4.46	8.9
151–310	Walnut shell	0	2.69	0.42	45.82	39.29	8.18	3.56
311–350	Walnut shell	0.43	1.77	0.75	8.02	62.86	24.98	5.9
80-170	Walnut shell	2.99	0	0	81.4	9.68	13.66	3.09
400	wheat straw	3.4	1.9	0	0	32.3	8.1	0
400	wheat straw	0	3.87	0	0	14.88	0	0
600	wheat straw	0	4.5	0	0	51.3	0	0
300	Arundo donax L	3.27	5.13	3.95	51.53	11.5	7.8	3.3
400	Arundo donax L	3.61	4.33	4.42	47.86	10.9	10.7	0.96
500	Arundo donax L	3.58	4.12	1.54	46.43	13.7	10.9	8.56
600	Arundo donax L	7.9	3.68	1.45	42.01	12.7	11.1	7.99
527	Beech wood	0.064	2.363	0	6.194	0.871	2.232	2.158
627	Beech wood	0.049	2.787	0	6.349	0.535	13.9	2.155
462	Beech wood	8.13	2.68	0.46	14.26	2.22	21.72	0
527	Beech wood	10.71	3.37	0.55	18.37	2.6	0	0
200	Chinese chestnut shells	0	13.8	0	23.85	9.43	4.68	0
250	Chinese chestnut shells	0	10.45	0	24.53	7.62	3.79	0
300	Chinese chestnut shells	0	9.36	0	27.67	4.93	1.08	0
20-50	Chinese fir	1.86	0	0	64.84	26.52	3.21	0
150-250	Chinese fir	3.1	17.15	0	22.86	38.13	9.96	0
250-350	Chinese fir	5.37	5.17	0	17.38	65.16	14.24	0
350-450	Chinese fir	6.17	1.78	0	29.61	22.65	4.42	0
250-55	Chinese fir	0	0	0	9.215	18.5157	11.6416	0
550	Corn cob	4.14	8.56	2.24	3.72	38.61	16.86	7.83
450	corn cob	4.1	4.9	0	1.4	52.5	8.3	0
311	Corn cob	6.4	7.9	0.6	33.2	10.8	19.64	0
357	Corn cob	5.4	9.9	4.7	33.9	10.9	16.1	0
411	Corn cob	3.9	9	2	39	11.9	14.6	0
80-170	Corn cob	1.74	0	0	75.06	8.69	10.16	6.45
430	poplar wood	3.94	0	0	0.24	69.19	0	0
480	poplar wood	1.96	0	0	1.37	87.68	0	0
530	poplar wood	0.9	0	0	0.43	93.66	0	0
400	poplar wood	0	14.4	0	18	29.3	2	0
450	poplar wood	0	10.4	0	21	31.7	3	0
400	poplar	0	0	0	0	58.002	0	0
600	poplar	0	0.35	0	0	77.3	0	0
450	rice husk	1.1	0	0	0	22.8	18	0
350	Rice husk	0	3.93	0	0	9.63	3.27	0
80-170	Rice husk	2.61	0	0.54	69.24	11.45	8.34	3.45
400	rice straw	3.1	0	0	1.4	28.3	10.7	0
360	rice husk.	1.2	6.5	0	4.5	71.4	9	0
350	Rapeseed	0	0	0	18.19	0	0	0
400	Rapeseed	0	0	0	16.41	0	0	0
450	Rapeseed	0	0	0	16.15	0	0	0
550	Rapeseed	0	0	0	15.64	0	0	0
350	Oil palm	0	0	0	75.59	21.77	2.42	0
400	Oil palm	0	0	0	63.19	34.4	2.45	0
450	Oil palm	0	0	0	9.15	88.4	2.5	0
500	oil palm	0	1.084	6.15	17.858	46.9	9.531	0
600	oil palm	0	2.905	3.419	2.408	43.7	7.058	0.362
600	Oil palm nut shell	10.7	2.8	0	39.3	40.6	23.25	0.5
400	Palm kernel shell	10.3	3.02	0	16.25	7.17	3.1	9.34
500	Palm kernel shell	5	0	0	27.9	5.85	21.5	14.9
350	Peach core	0	5.57	0	0	18	2.51	0
350	Peanut Shell	0	1.64	0	0	9.29	2.05	0
80-170	Peanut shells	2.99	0	0	77.41	8.72	15.66	2.01
350	pineapple	0.9	1.05	1.81	2.67	69.5	6.08	4.42
350	coffee husks	0	0	0	4	49.41	7.59	0
400	coffee husks	0	0	0	4.1	48.44	27.38	0
450	coffee husks	4.16	0	0	0	62.34	16.38	0
350	coffee grounds	0	1.29	0	0	3.46	2.27	0
400	ginkgo	0	0.82	0	0	39.95	0	0
600	ginkgo	0	1.17	0	0	47.54	0	0
350	eucalyptus sawdust	0	3.82	0	0	18.19	3.75	0
240-270	eucalyptus	1.1	0	0.21	23.13	21.37	6.11	11.13
400-420	eucalyptus	0.85	0	0.61	17.99	49.13	7.81	6.87

## Sheet: References Fata source
References
Branca C, Giudicianni P, Di Blasi C. GC/MS characterization of liquids generated from low-temperature pyrolysis of wood. Ind Eng Chem Res 2003; 42(14): 3190-3202.
Chutia RS, Kataki R, Bhaskar T. Characterization of liquid and solid product from pyrolysis of Pongamia glabra deoiled cake. Bioresour Technol 2014; 165: 336-342.
Demirbas A. Pyrolysis of ground beech wood in irregular heating rate conditions. J Anal Appl Pyrol 2005; 73(1): 39-43.
Dong CQ, Zhang ZF, Lu Q, Yang YP. Characteristics and mechanism study of analytical fast pyrolysis of poplar wood. Energ Convers Manage 2012; 57: 49-59.
Janairo JIB, Amalin DM. Volatile chemical profile of cacao liquid smoke. Int Food Res J 2018;25(1): 213-216.
Kim SS, Ly HV, Choi GH, Kim J, Woo HC. Pyrolysis characteristics and kinetics of the alga Saccharina japonica. Bioresour Technol 2012; 123: 445-451.
Kabir G, Din AM, Hameed BH. Pyrolysis of oil palm mesocarp fiber and palm frond in a slow-heating fixed-bed reactor: a comparative study. Bioresour Technol 2017; 241: 563-572.
Lazzari E, Arena K, Caramão EB, Herrero M. Quantitative analysis of aqueous phases of bio-oils resulting from pyrolysis of different biomasses by two-dimensional comprehensive liquid chromatography. J Chromatogr A 2019; 1602: 359-367.
Li Z, Zhang Z, Wu L, Wang J, Liu Z, Zhang Z, Zhang H, Wang Z. Preparation and characterization of two wood vinegars obtained from hull of spina date seed and shell of peanut. Chem Res Chin Univ 2017; 33 (3): 348-353.
Li Z, Zhang Z, Wu L, Zhang H, Wang Z. Characterization of five kinds of wood vinegar obtained from agricultural and forestry wastes and identification of major antioxidants in wood vinegar. Chem Res Chin Univ 2019; 35(1): 12-20.
Liu X, Sun H, Gao P, Liu C, Ding X, Huang M, Li D, Zhang L. Antioxidant properties of compounds isolated from wood vinegar by activity-guided and pH-gradient extraction. J Wood Chem Technol 2018; 38(4): 313-323.
Loo AY, Jain K, Darah I. Antioxidant activity of compounds isolated from the pyroligneous acid, Rhizophora apiculata. Food Chem 2008; 107(3): 1151-1160.
Lu X, Jiang J, He J, Sun K, Sun Y. Effect of pyrolysis temperature on the characteristics of wood vinegar derived from Chinese Fir Waste: a comprehensive study on its growth regulation performance and mechanism. ACS omega 2019; 4(21): 19054-19062.
Ma C, Li, W, Zu Y, Yang L, Li J. Antioxidant properties of pyroligneous acid obtained by thermochemical conversion of Schisandra chinensis Baill. Molecules 2014; 19(12): 20821-20838.
Ma C, Song K, Yu J, Yang L, Zhao C, Wang W, Ge Zu, Zu Y. Pyrolysis process and antioxidant activity of pyroligneous acid from Rosmarinus officinalis leaves. J Anal Appl Pyrol 2013;104: 38-47.
Ma X, Wei Q, Zhang S, Shi L, Zhao Z. Isolation and bioactivities of organic acids and phenols from walnut shell pyroligneous acid. J Anal Appl Pyrol 2011; 91(2): 338-343.
Mansur D, Yoshikawa T, Norinaga K, Hayashi JI, Tago T, Masuda T. Production of ketones from pyroligneous acid of woody biomass pyrolysis over an iron-oxide catalyst. Fuel 2013; 103: 130-134.
Mathew S, Zakaria ZA., Musa NF. Antioxidant property and chemical profile of pyroligneous acid from pineapple plant waste biomass. Process. Biochem 2015; 50(11): 1985-1992.
Ming X, Xu F, Jiang Y, Zong P, Wang B, Li J, Qiao Y, Tian Y. Thermal degradation of food waste by TG-FTIR and Py-GC/MS: Pyrolysis behaviors, products, kinetic and thermodynamic analysis. J Clean Prod 2020; 244: 118713
Mu J, Uehara T, Furuno T. Effect of bamboo vinegar on regulation of germination and radicle growth of seed plants II: composition of moso bamboo vinegar at different collection temperature and its effects. J Wood Sci 2004; 50(5): 470-476.
Ngo TA, Kim J, Kim SS. Fast pyrolysis of palm kernel cake using a fluidized bed reactor: design of experiment and characteristics of bio-oil. J In Eng Chem 2013; 19(1): 137-143.
Oh SJ, Jung SH, Kim JS. Co-production of furfural and acetic acid from corncob using ZnCl2 through fast pyrolysis in a fluidized bed reactor. Bioresour Technol 2013; 144: 172-178.
Oramahi HA, Yoshimura T, Diba F, Setyawati D. Antifungal and antitermitic activities of wood vinegar from oil palm trunk. J Wood Sci 2018; 64(3): 311-317.
Pimenta AS, Fasciotti M, Monteiro TV, Lima KM. Chemical composition of pyroligneous acid obtained from Eucalyptus GG100 clone. Molecules 2018; 23(2): 426.
Pino JA. Characterisation of volatile compounds in a smoke flavouring from rice husk. Food chem 2014; 153: 81-86.
Priharto N, Ronsse F, Yildiz G, Heeres HJ, Deuss PJ, Prins W. Fast pyrolysis with fractional condensation of lignin-rich digested stillage from second-generation bioethanol production. J Anal Appl Pyrol 2020;145: 104756.
Setter C, Silva FTM, Assis MR, Ataíde CH, Trugilho PF, Oliveira TJP. Slow pyrolysis of coffee husk briquettes: Characterization of the solid and liquid fractions. Fuel 2020; 261: 116420.
Smets K, Adriaensens P, Reggers G, Schreurs S, Carleer R, Yperman J. Flash pyrolysis of rapeseed cake: Influence of temperature on the yield and the characteristics of the pyrolysis liquid. J Appl Pyrol 2011; 90(2): 118-125.
Surboyo MDC, Arundina I, Rahayu RP, Mansur D, Bramantoro T. Potential of distilled liquid smoke derived from coconut (Cocos nucifera L) shell for Traumatic Ulcer Healing in Diabetic Rats. Eur J Dent 2019; 13(02): 271-279.
Theapparat Y, Chandumpai A, Leelasuphakul W, Laemsak N. Pyroligneous acids from carbonisation of wood and bamboo: their components and antifungal activity. J Trop Fore Sci 2015; 27(4):517-526.
Wang C, Zhang S, Wu S, Cao Z, Zhang Y, Li H Lyu J. Study on an alternative approach for the preparation of wood vinegar from the hydrothermolysis process of cotton stalk. Bioresour Technol 2018; 254: 231-238.
Wang C, Zhang S, Wu S, Cao Z, Zhang Y, Li H, Jiang F, Lyu J. Effect of oxidation processing on the preparation of post-hydrothermolysis acid from cotton stalk. Bioresour Technol 2018; 263: 289-296.
Wang L, Zhang R, Li J., Guo L, Yang H, Ma F, Yu H. Comparative study of the fast pyrolysis behavior of ginkgo, poplar, and wheat straw lignin at different temperatures. Ind Crop Prod 2018; 122: 465-472.
Wei Q, Ma X, Dong J. Preparation, chemical constituents and antimicrobial activity of pyroligneous acids from walnut tree branches. J Anal Appl Pyrol 2010; 87(1): 24-28.
Wei Q, Ma X, Zhao Z, Zhang S, Liu S. Antioxidant activities and chemical profiles of pyroligneous acids from walnut shell. J Anal Appl Pyrol 2010; 88(2): 149-154.
Wu Q, Zhang S, Hou B, Zheng H, Deng W, Liu D, Tang W. Study on the preparation of wood vinegar from biomass residues by carbonization process. Bioresour Technol 2015; 179: 98-103.
Xia S, Li K, Xiao H, Cai N, Dong Z, Chen Y, Tu X, Chen H. Pyrolysis of Chinese chestnut shells: Effects of temperature and Fe presence on product composition. Bioresour Technol 2019; 287: 121444.
Xing S, Yuan H, Qi Y, Lv P, Yuan Z, Chen Y. Characterization of the decomposition behaviors of catalytic pyrolysis of wood using copper and potassium over thermogravimetric and Py-GC/MS analysis. Energy 2016,114: 634-646.
Yang JF, Yang CH, Liang MT, Gao ZJ, Wu YW, Chuang LY. Chemical composition, antioxidant, and antibacterial activity of wood vinegar from Litchi chinensis. Molecules 2016; 21(9): 1150.
Zhang H, Xiao R, Huang H, Xiao G. Comparison of non-catalytic and catalytic fast pyrolysis of corncob in a fluidized bed reactor. Bioresour Technol 2009; 100(3): 1428-1434.
Zheng H, Sun C, Hou X, Wu M, Yao Y, Li F. Pyrolysis of Arundo donax L to produce pyrolytic vinegar and its effect on the growth of dinoflagellate Karenia brevis. Bioresour Technol 2018; 247: 273-281.
